# Supplementary material for: Development and Validation of the Adolescent Sexual and Reproductive Competency Assessment Tool (ASRH-CAT) for Healthcare Providers
Source: Healthcare (Basel). 2023 Apr 13;11(8):1116. doi: 10.3390/healthcare11081116 (PMC10138378; doi:10.3390/healthcare11081116)
Supplement: Supplementary file 1 [file healthcare-11-01116-s001.zip]

Archive with 1 entries (1 files):
- healthcare-2175181-supplementary.pdf
